# Supplementary material for: Effects of Blanching, Freezing and Canning on the Carbohydrates in Sweet Corn
Source: Foods. 2023 Oct 24;12(21):3885. doi: 10.3390/foods12213885 (PMC10649117; doi:10.3390/foods12213885)
Supplement: Supplementary file 1 [file foods-12-03885-s001.zip]

Archive with 1 entries (1 files):
- foods-2659418-supplementary.pdf
